# Supplementary material for: Real-time analysis of the diphtheria outbreak in forcibly displaced Myanmar nationals in Bangladesh
Source: BMC Med. 2019 Mar 12;17:58. doi: 10.1186/s12916-019-1288-7 (PMC6413455; doi:10.1186/s12916-019-1288-7)
Supplement: Supplementary file 1 — Population data. (CSV 82 bytes) [file 12916_2019_1288_MOESM1_ESM.csv]

Balukhali	Kutupalong	age_group
37508	83111	<5
50911	108200	5-14
103796	224581	>14
